# Supplementary material for: Predictive network modeling of the high-resolution dynamic plant transcriptome in response to nitrate
Source: Genome Biol. 2010 Dec 23;11(12):R123. doi: 10.1186/gb-2010-11-12-r123 (PMC3046483; doi:10.1186/gb-2010-11-12-r123)
Supplement: Additional file 8 — KNO3/KCl gene expression ratio of significantly regulated genes (see also raw data [GEO:GSE20044]). [file gb-2010-11-12-r123-S8.txt]

KNO3/KCl ratio						
Gene	3min	6min	9min	12min	15min	20min
At1g02900	1.286830285	1.189650927	1.34871214	1.238235583	1.157286666	1.066962396
At1g09570	0.709840321	1.126581408	0.975386117	1.575324802	1.063545366	1.048176056
At1g10270	0.504980551	0.728415572	0.762326157	0.758321182	0.961871533	0.882861406
At1g19030	2.843644409	1.678460513	2.162138771	0.443218256	5.64222096	1.257944996
At1g20390	2.387678862	4.802255085	0.976930643	1.142769241	1.381501119	0.884443076
At1g27880	0.36634128	0.814041671	1.502365284	1.095798323	1.129965185	0.82962615
At1g28960	0.653424926	1.051678837	0.82061567	0.848391888	0.996691698	1.024669309
At1g32850	2.689073955	1.638185716	1.049516839	4.151374823	1.145744858	0.978079218
At1g35570	2.510402557	0.541588906	1.056223503	1.331855065	2.692339931	0.929769939
At1g35720	1.506281298	1.140470995	1.225697159	1.014758605	1.26939521	0.998191486
At1g51070	1.331720138	0.822094605	1.007550589	1.08556326	0.884988835	1.129680445
At1g51680	1.516581521	1.230610898	1.245922095	1.079096839	1.182944081	0.930018196
At1g52060	3.756876507	1.385910509	1.365160392	1.082548677	1.427428614	0.791359986
At1g52760	1.244649845	1.240868969	1.14160396	1.256511055	1.012610767	0.929014794
At1g54450	1.762822897	1.08265107	1.246637033	1.096282017	1.061848378	0.819049473
At1g55590	0.658556299	0.967443647	0.93216824	0.883394612	0.886142221	1.016533197
At1g56330	1.190399628	1.094144894	1.166254297	1.012650964	1.033729708	0.93704754
At1g58110	0.687979159	0.746119145	1.039559517	0.673102669	0.956401338	0.885047701
At1g61790	1.273850073	1.056670686	1.11171547	1.180696016	0.997953185	1.015398534
At1g70080	3.02389277	0.458087425	1.441457861	0.622204286	1.570956423	0.844427182
At1g74520	1.296599115	1.024408097	0.91180503	1.020534936	0.778806946	1.239458593
At1g77940	1.220867222	0.99300875	1.018659215	1.204922067	1.013812728	1.052379453
At2g01520	1.367731111	0.902309045	1.191649487	0.851955712	0.910874272	1.022711053
At2g15550	1.709369637	0.362303695	0.599940949	2.548724388	1.566592596	0.944780274
At2g16010	4.10150568	0.167432762	1.703393281	0.359680347	2.71741673	1.335724884
At2g17630	1.608696286	0.989952526	1.138418927	0.829700471	1.153996948	0.885649648
At2g19340	1.325549838	1.641328857	0.969279032	0.78528146	0.886185792	0.884910567
At2g19430	1.425280778	0.942619954	0.982242718	0.90486113	1.118581339	1.218898003
At2g24520	0.477748945	0.465778027	0.872780061	1.233684615	0.827343117	0.876319766
At2g24660	2.191716841	5.580898956	1.054749057	1.526996935	0.753473726	0.647573403
At2g27130	1.569854669	1.094855947	1.001937905	1.020467447	1.205874826	0.907531129
At2g27720	1.150635849	1.065127827	1.031323992	1.047273124	1.037692576	1.010699522
At2g29940	4.737053032	0.689117551	0.331197082	1.467453199	0.874386794	0.396280421
At2g38000	0.799576407	0.742601599	0.890033898	0.707051053	0.826447651	0.874287253
At2g42050	19.36777644	0.455200335	0.262128875	0.938172586	7.882132648	0.171043934
At3g03250	1.522766864	1.132969302	1.252977857	0.982050436	1.046905809	0.906663197
At3g04840	1.357741615	1.183294896	1.103735025	1.044991613	1.077704259	0.890793648
At3g05590	1.303461662	0.923271428	1.061123122	1.189183992	1.04504777	0.96700363
At3g07040	1.316330482	5.260890693	0.760396389	0.83303794	1.19400676	0.918281747
At3g11510	1.281519519	0.996119636	1.184356267	1.12224063	1.026573542	0.978430174
At3g13030	0.539156149	0.763842833	0.832573644	1.543350983	0.769537388	0.868818507
At3g15095	0.559831743	0.723889858	0.835978932	0.843608763	0.781226716	0.943000647
At3g19030	1.376595031	1.383338337	1.509732157	2.290575236	2.087417749	2.363160525
At3g20320	1.374970167	0.980134171	0.802207429	1.502813155	1.008697563	1.176765638
At3g20370	1.514573145	1.347980709	1.347259318	0.89525454	1.205524978	0.98977027
At3g23000	1.160990275	1.330492102	0.868551229	0.908164509	0.876794024	1.136701452
At3g25490	3.218382831	7.496006877	1.080540134	1.308529682	1.546007448	1.143919529
At3g27610	0.632924293	1.107790747	0.859631298	0.969378717	0.80396765	0.992962722
At3g29690	4.024515268	1.429813539	1.062762866	0.180970937	1.499894918	0.488249996
At3g30800	4.049683899	0.719594652	0.224672338	0.341161679	1.404509694	3.300695679
At3g48930	1.419342015	1.032001943	1.073086568	1.200958575	1.121481045	0.906892945
At3g50750	4.388658303	0.364609434	1.02177429	1.345228156	0.575414035	0.652369084
At3g54230	0.615146855	0.660921845	0.887101169	1.360455978	0.741328128	1.180886023
At3g60210	1.447587903	1.234354637	0.899555518	0.945314683	0.872526187	0.969908551
At3g61440	1.138505193	1.19212227	1.062449196	0.790572143	1.119760389	0.975544525
At4g03190	0.751595023	0.813241163	0.751277421	0.734922818	0.790495567	0.789235067
At4g09320	1.22750595	0.994388548	1.060061804	1.176619482	1.045564967	1.018081162
At4g11010	1.202662635	0.932466208	1.077850937	1.017558044	0.964748556	0.976123236
At4g15270	1.141050732	1.367589861	1.168593835	1.111086871	1.007258451	1.117392137
At4g16700	0.477184418	0.672258687	1.036809237	0.984495229	0.844071417	0.910100822
At4g20010	0.690481918	0.902834203	0.984376729	1.04971241	0.915835046	1.326325976
At4g27140	2.314110818	0.99592387	0.477079438	1.118093649	1.288534615	0.871047691
At4g29490	0.802717429	0.906391575	1.019598106	0.926675643	0.947434937	1.027648735
At4g30090	6.647586022	0.573200936	1.374861405	1.891401431	0.325579742	1.354272598
At4g33250	1.14440464	0.917404597	1.027245419	1.136249617	0.959966775	1.048035799
At4g36350	1.566968093	1.515260314	1.109554569	1.089630488	3.303385613	0.877661137
At5g04410	0.713033187	0.751303558	0.90102469	1.045093995	0.948469877	0.999017155
At5g04720	0.714535566	0.930588451	1.048225226	1.155415747	0.939968821	1.052022155
At5g09360	2.898760461	0.798621107	1.202076522	0.381890614	0.3246864	1.078574234
At5g15770	1.663546308	1.071699061	1.164365476	0.976536134	0.835776284	1.032943512
At5g20290	1.237116008	1.037425283	1.07016805	1.040792496	1.027925353	0.993206228
At5g35820	3.371595014	2.071155936	0.906072538	1.675575851	1.680921168	0.583992108
At5g36270	1.982214637	1.551455932	1.282685772	0.974699801	1.240959648	0.724195881
At5g37610	1.21767	3.983698898	0.522839858	0.249157742	0.9508632	1.399443027
At5g38220	1.301194887	1.35235942	1.12411471	0.987960169	1.280483172	0.786740876
At5g46330	6.093859124	0.813570328	0.309103174	1.778167907	0.455170361	0.936965583
At5g48590	1.267180626	1.271741687	1.010997169	1.359268036	1.460520525	1.008518311
At5g51550	1.692401418	0.875581797	1.061036848	0.933468321	0.843994249	1.039190629
At5g52580	0.546342214	0.708900421	0.890631753	0.805941341	0.991669285	0.926394518
At5g58950	0.520635896	0.774693984	0.922763283	1.30847982	1.069073198	1.023674685
At5g59080	3.443458821	0.644437206	2.48471377	2.124808353	5.804020211	2.538056728
At5g65640	2.279746755	0.985214183	0.668102281	0.78879561	0.723046619	1.144493093
At5g66350	2.810294452	0.656766295	0.948239839	0.83765774	1.508977734	0.533993256
At1g05570	1.246396942	1.212845768	0.910260789	1.26202403	1.208268844	1.080771009
At1g05920	1.138477425	2.944226519	0.648271298	0.308141733	0.541875716	0.297935392
At1g07150	0.76623454	1.858561866	2.329990996	3.6293238	4.115539909	3.956607759
At1g08750	1.119558285	1.071263543	1.132146165	1.056930407	1.156081584	1.008076346
At1g09575	1.112719401	1.68568246	1.182992294	1.871312852	1.331701822	1.269683714
At1g10810	2.020971712	3.370741765	1.493315421	1.016846108	1.438714632	0.766702712
At1g12520	0.69338955	1.246745434	1.067615267	1.45151838	1.546888793	0.892885303
At1g15730	1.679713198	5.171128517	1.123375163	0.991006722	1.317518809	0.822192007
At1g17810	0.764391614	2.896567257	1.40164877	0.809979165	0.983389737	0.826837297
At1g18100	0.939886076	2.47685218	0.823067569	1.115549384	2.51454547	0.420829305
At1g19850	1.086276582	1.513999662	1.018982306	1.374309033	1.179703798	0.905390357
At1g20070	0.675249088	0.351406597	0.595490605	0.791763565	0.533833205	0.822699395
At1g21920	0.951260165	1.161331092	0.962962876	1.231846647	1.199339319	1.27008655
At1g22400	0.937192908	1.395881273	1.467369184	1.751641922	1.584411939	0.804941129
At1g25550	1.138146706	1.476557607	2.209673461	2.770349071	4.08211335	6.849696838
At1g27900	1.027285248	1.395403059	1.237969184	1.043850893	0.997679098	0.932244476
At1g32920	0.822224558	2.086662158	1.952825033	2.941381908	2.00264575	3.350839719
At1g35290	0.293699442	1.622688961	0.775373109	3.017250829	6.669169985	0.359949926
At1g50350	1.120037096	1.268861845	1.168939192	1.09742666	0.926476235	0.975645793
At1g51950	0.795037126	0.752635973	0.779185043	0.915336078	0.767563312	1.129670387
At1g51990	0.228576248	3.828091392	1.130315522	0.296959656	0.276398271	0.30162507
At1g53830	1.291949101	1.504426888	1.442103167	0.959650723	1.709995477	0.510712865
At1g54120	1.386042189	1.152402766	1.106234127	1.293093563	1.747238983	1.096526475
At1g55120	1.132938047	1.423437193	1.531095101	1.498680596	1.603940483	1.024132988
At1g60670	0.914792578	0.717351469	0.817147124	0.588911647	0.858125663	0.868452425
At1g61360	1.053238752	1.373625778	1.096503501	1.4264495	1.135281622	0.860917036
At1g61410	0.448060572	4.768109595	0.481649584	1.504561233	1.52078353	1.016994685
At1g62660	1.028591373	1.39366218	1.154559241	1.205018968	1.35981664	0.917633138
At1g63690	0.771988741	1.3280991	1.0965172	1.126735684	0.87623131	0.939542046
At1g64370	1.500310987	1.65612612	1.8151143	1.680251117	1.058229008	1.169070299
At1g64590	1.088340713	1.124216226	1.094897286	1.169482723	0.943322156	0.920393072
At1g64650	1.245667778	1.245963104	1.310742366	0.93899187	1.113377033	0.851641472
At1g65860	0.599865292	1.419283176	1.759588418	1.797204539	2.025407641	0.807667172
At1g68360	0.73767977	1.669486762	1.584324621	1.476329049	1.267134551	2.723927073
At1g70985	0.684492094	1.690990346	0.476814808	1.341646261	0.521169011	1.717975894
At1g70990	0.877137095	0.67164255	0.978038545	0.832662581	0.774662824	0.757342236
At1g73000	1.433153839	1.597631095	1.330511297	0.952626407	1.739169371	1.357414273
At1g78090	1.309405075	1.185073245	1.105620615	1.476342178	2.469730293	3.351977654
At1g79060	0.485703967	0.350061593	0.890172896	0.771186208	0.758775354	0.972109636
At2g01150	0.857469691	0.879961562	0.794141827	0.672624029	0.59844983	0.792339528
At2g03520	2.041254709	1.661795144	0.802893499	0.838582705	1.223572506	0.819357406
At2g06220	0.778191915	3.314343599	0.403580108	0.554448678	2.753199271	0.6092849
At2g07740	0.773083634	3.538562031	2.08114581	1.223510284	7.364507019	0.558374645
At2g21050	1.234977168	0.576784783	1.153764768	0.957083056	0.855315853	0.968160276
At2g21960	0.98678386	1.044246013	1.002263195	1.418212744	1.215554271	1.032155047
At2g24330	1.344650216	1.262505056	0.913868578	1.229345102	1.060676581	1.07013427
At2g24790	0.886676084	1.247535641	1.131549192	1.216842395	1.239822824	1.413228543
At2g25980	1.324528512	1.272339734	1.136868999	1.729254959	1.209969907	0.97407714
At2g27830	0.970644491	1.618179651	1.913466699	3.27565503	2.565611802	3.235256274
At2g28510	1.214642877	0.762425243	1.092799731	0.929929557	0.833649041	0.793874141
At2g30860	1.114852528	1.07719681	1.196690031	1.090593569	1.365594437	1.007915624
At2g33845	0.812652951	0.955149456	0.896428279	0.889656653	0.974496259	0.943016873
At2g34330	0.622323388	3.05922805	0.56266109	0.940082719	0.934594577	1.063254934
At2g37430	0.944300023	0.654148404	0.991437851	0.319900655	0.760282408	0.558526523
At2g37440	0.671557609	0.805398457	0.872972792	0.919716675	0.533032098	0.798914366
At2g37460	1.310728185	1.23051476	1.150199767	1.091188332	1.184132214	1.023288319
At2g40890	0.890966781	1.2527973	1.09601942	1.079523453	1.058869205	0.940945566
At2g42200	2.877466262	1.842797028	0.735580227	0.550081081	0.639484312	0.690569428
At2g42660	1.049759012	1.703651725	0.877503056	1.163573913	0.852593193	1.028073268
At2g43400	1.294310813	1.098587697	1.136183381	1.058184858	1.129845032	0.990440717
At2g44440	0.871020793	2.893243094	0.918314732	0.878753104	0.985688613	0.821463185
At2g45160	0.824074029	0.730783459	0.849959771	0.939381301	0.74764638	0.855541648
At2g45430	0.876362692	0.733587763	0.944050813	0.596303892	0.767794073	0.881110316
At2g45930	0.748592069	3.576757059	1.051314563	0.512015962	2.268941929	0.734446272
At2g46190	0.403512988	1.929770966	0.463153426	1.421363521	0.685768429	0.520862021
At2g46870	2.078662272	3.726686331	1.1221106	1.464870167	0.791934706	1.780873269
At2g47320	1.18133839	1.061119823	1.047000097	1.088412264	1.042825474	0.999030533
At2g47930	0.760862542	0.723193936	0.998369293	0.641447273	0.86632805	1.022461642
At3g01120	1.478862852	1.241162731	1.493138421	1.192750385	1.467347371	0.949178357
At3g02140	0.871613695	0.824205788	0.707752007	0.639728603	0.67038746	0.781546744
At3g05950	0.710661628	1.075673736	1.249408532	1.050952674	4.334047247	0.936602797
At3g06380	1.030372988	1.146413498	1.148948525	1.214120676	1.640513651	1.025917443
At3g09260	1.214262707	1.093797519	1.135213196	1.090424381	1.102912841	1.005520353
At3g10740	0.895040611	1.34390477	0.951319353	1.106020645	1.558673955	1.030189147
At3g13620	1.009846722	0.561822901	0.767032026	0.920898532	0.601397554	1.059283553
At3g16460	1.105138418	1.306882358	1.140540926	1.103479672	1.114173	1.000258451
At3g17810	1.192383577	1.200562526	1.15036493	0.93141157	1.250830668	0.851524011
At3g20740	1.264867106	1.125216158	0.974353224	1.450990059	1.380785108	0.882516273
At3g21340	4.165348674	3.856084649	1.23375135	0.977453585	1.39269806	0.57544662
At3g23080	0.94213572	2.560093134	0.921807291	1.472618029	1.834522466	0.829506965
At3g25790	0.704125051	2.156218828	3.690634501	6.365608835	12.66205765	17.6909167
At3g25980	1.015436401	0.844895728	0.799015053	0.809840745	0.613018494	0.907842383
At3g26782	1.273117647	1.693117445	1.158430309	1.124835061	1.023154521	0.876387397
At3g44960	0.982066222	4.858653801	0.953551133	0.536417045	0.849957079	1.629891618
At3g48990	0.798611841	1.226996905	1.142120518	1.141876677	1.5507145	1.012947548
At3g49740	0.65424532	1.789978707	1.151438384	0.873714124	1.111287758	0.822026432
At3g49940	1.095070135	2.957478106	3.969069746	6.428703905	8.663903167	5.198326614
At3g53340	0.960806336	0.906194776	0.91343988	0.944753351	0.880188231	0.933777209
At3g53620	0.842497635	0.786285162	0.761963917	0.726074169	0.766007572	0.956474591
At3g57390	0.735919229	0.801844098	0.854604397	0.781661857	0.678224598	1.010008486
At3g57450	1.224217941	1.697978547	1.586173635	2.175280676	1.676258224	1.623728937
At3g57790	1.059821555	1.159069372	1.054036	1.210609952	1.216237922	0.85280007
At3g58830	1.020576065	1.236422445	1.315542106	0.816818282	0.966660907	0.850964566
At3g60070	1.066843241	1.092625599	1.071720062	1.229928208	1.074829932	1.099313259
At3g61430	1.1122995	1.37755026	1.420218774	1.298418735	2.045091061	0.867112484
At3g62630	0.911204496	0.602724219	0.728067021	0.83810093	0.690343597	0.746036574
At3g63110	0.831453102	1.223649647	1.46078411	2.325684038	5.119713397	2.580923398
At4g00430	1.050941144	0.761071396	1.07576001	0.84600048	1.029454522	1.097968784
At4g01450	1.181162319	1.133112432	1.027840824	1.22345182	1.276047269	1.00613894
At4g03080	0.693301087	0.811077011	0.775635084	1.105000436	0.806060619	0.968094347
At4g03210	1.41939946	0.518071849	0.809834914	0.894372787	0.699709059	1.176439077
At4g04600	0.799984648	1.672728933	0.509202399	0.984604616	1.126664376	0.548921932
At4g05610	1.258593746	4.741534313	0.22599056	0.366629124	2.47788559	2.264527742
At4g07586	0.463370893	4.142186007	0.790512887	0.421090175	1.386427938	0.723162911
At4g13240	1.109302312	1.444018148	0.620189783	1.00002196	2.79213689	0.997923427
At4g13440	0.945866211	1.627415946	1.5677019	1.039254417	1.257704216	0.618829971
At4g13650	1.415841454	1.51182646	1.479061629	1.700207396	0.786947999	1.492124621
At4g13880	1.391728556	4.375371549	1.001871227	1.122506265	2.011376626	0.529743589
At4g14240	1.513546059	2.190895594	1.166350207	1.170212197	1.048113977	0.843238571
At4g23320	0.218493872	2.309018826	0.850939501	1.641284841	0.458721307	0.749261751
At4g25100	2.398804436	0.059608772	1.36772668	0.430439031	0.690785785	1.085911888
At4g25390	0.828925057	0.713525597	0.720224447	0.95040306	0.840740906	0.8700314
At4g30450	0.881690027	1.147765068	1.086585472	1.774441635	2.161312955	0.898135475
At4g30460	1.297923602	1.230271406	1.399691689	1.241499703	1.942932867	0.906980892
At4g33790	1.622400347	1.189982753	1.273571473	1.237518223	1.33228113	0.589515611
At4g34000	0.957938469	0.719756833	0.832782655	0.960924759	1.235744227	2.212676613
At4g34050	1.356897333	1.030628006	1.104139118	1.041813271	1.118085158	0.982552391
At4g36770	1.420414612	4.123919445	0.380462332	1.989000515	0.361217825	0.152975245
At4g37150	1.121550875	1.174605216	1.249544738	1.456132298	1.310964031	0.893639585
At4g37540	1.402770964	1.596718217	3.999794147	6.162475829	12.83861879	7.512087447
At4g37610	1.217969358	1.304607033	2.432600032	2.81817561	3.688926997	3.844617531
At4g38490	1.215845305	1.4918319	0.937730478	1.035339582	0.835387864	0.789409107
At4g39780	0.934037132	1.877526199	1.616450888	1.749727735	2.127804493	2.390781448
At5g04310	1.452668041	2.014466634	1.393612056	1.140713789	1.07881843	0.713539381
At5g07150	0.940835862	0.642718042	0.582402734	0.793047441	1.218873672	0.647305539
At5g09380	1.039845526	0.616164632	1.028008971	1.058011725	1.279064315	0.991297439
At5g09800	0.888017451	2.437583922	3.069552829	4.152032662	3.668517335	6.594481608
At5g10210	0.926412967	3.845314668	10.13777867	22.24906144	25.7823759	23.28992907
At5g10820	1.028078606	1.100573107	1.182945284	1.275081511	1.351080776	1.324566295
At5g11510	1.131027156	2.151929149	1.232984026	1.308545826	1.123305969	0.903572179
At5g11930	0.96918182	0.699125888	0.865801379	0.639678206	0.596600202	0.913004468
At5g14980	0.483793645	2.082827468	1.168523659	0.981891619	0.945348055	1.868109341
At5g16440	0.767236869	0.779381012	1.046746901	0.915796253	0.951895654	0.916246246
At5g16770	0.578830107	1.173175405	0.924820301	0.603728548	0.80389604	1.123452307
At5g17280	0.762067593	0.767105316	1.088668456	0.871864132	0.777333544	0.835458847
At5g17300	1.106841959	0.479241879	0.701321721	0.819666008	0.830303274	1.055226404
At5g17640	0.722623263	0.790961651	0.836194817	1.07114094	0.817497661	0.714064913
At5g17880	0.955233502	1.251111253	1.099554424	1.261121457	1.099445534	1.515558128
At5g35940	1.109956388	0.266456441	0.819081424	0.74663089	0.460697707	1.464229037
At5g35980	1.017083808	1.048795218	1.014941992	1.371844923	1.009446845	0.969195904
At5g36160	1.023602961	1.179600848	1.346310233	1.036124959	1.13262963	1.010316737
At5g36870	0.513521623	1.76629842	0.950565888	0.804711526	1.252610977	0.700328839
At5g36940	0.838442942	1.276614167	0.817292069	1.138299286	0.980254033	0.920378056
At5g37055	0.825153995	1.219766977	1.036399096	1.164127814	0.9736661	1.147675643
At5g37710	0.735322291	0.323044558	0.798413966	1.095110885	0.939037192	0.937148891
At5g42830	0.796324972	1.931791939	1.460050029	1.444552096	1.738041282	1.624209435
At5g47430	0.876170149	0.569699355	0.786692975	0.72185282	1.06082727	0.791056954
At5g49910	1.008066169	0.645200403	1.21474272	0.952369975	1.359955716	0.915625037
At5g50110	2.034869328	1.539118855	0.917549071	1.283302568	0.767243282	0.866715735
At5g51700	0.597914674	0.806316394	0.914733142	0.798939128	0.870878414	0.878586567
At5g52210	0.944776316	0.698002748	0.924697125	0.978915294	0.779668945	1.061309036
At5g55750	0.277049017	1.619514711	0.407702605	0.985416149	1.485203157	0.603696457
At5g56070	1.068329	1.69366843	0.375386529	1.072462869	2.622573952	2.08698345
At5g58240	0.901443621	0.786475811	0.908448141	0.794705029	1.008744673	0.988640923
At5g60100	0.63927735	0.18580672	0.807646109	0.64956938	1.133475749	1.161908603
At5g62530	1.067475279	1.236053983	1.423582344	1.009632075	1.534069952	1.427175421
At5g64880	1.001074682	0.626689413	0.811000397	0.976344747	0.657146897	0.930260501
At5g65110	0.910422387	1.329036414	0.996107752	1.389742714	1.178233972	0.939322412
At5g66800	0.957711451	1.494779806	1.471689635	1.106024759	1.471216672	1.003709909
At5g67420	0.684291366	3.693630264	3.377500038	3.586165066	7.963305679	4.51648911
AtCg00080	1.013611291	1.500471199	1.085368611	1.770627329	1.3304158	1.232507901
AtCg00180	1.723721437	1.171531672	1.308379281	1.2171559	1.25344099	1.666204176
AtCg00300	1.138476358	1.30511499	1.272967461	2.346061261	2.514392282	1.189311246
AtCg00510	1.199968138	1.487622837	1.174587073	1.111719492	1.315370423	1.213912865
AtCg00780	1.262606735	2.558965053	1.476290835	0.596846929	1.478719748	1.777352167
AtMg01040	0.853124191	4.775162506	0.753731482	1.412194547	1.062688457	0.676634868
AtMg01370	1.187909963	1.132494243	1.172714464	1.099940204	0.901650257	1.066950002
At1g13300	1.908117477	1.83222414	3.411028587	4.763880979	6.701793281	7.090455875
At1g14540	0.625200091	1.025083149	1.87633333	1.090946272	2.320317681	0.432981577
At1g14550	0.464699554	1.13413964	1.659499402	0.712617462	2.247188395	0.367840177
At1g24280	1.440255951	1.293810352	2.570076401	3.753628166	5.733934906	6.533268578
At1g26380	0.501387853	1.311940647	1.326440852	1.290437182	1.141276139	0.928104091
At1g49000	1.660189651	1.171590299	4.34098949	6.254162236	2.274165849	7.58631049
At1g49230	0.824753648	0.774531443	2.061157608	2.419044867	2.820649978	7.306910933
At1g64190	1.077406451	1.376608413	1.484359384	1.740753671	2.203203307	2.085091403
At1g69760	1.180901707	1.106584132	1.764615791	1.888169284	1.304603726	1.939504907
At1g78050	1.049166314	1.424937083	1.923848742	2.762384134	4.555690861	7.172076911
At2g15620	0.982843461	1.616949548	2.442590239	2.526022948	3.490579418	4.155556238
At2g30040	0.942865972	1.911098146	3.420791205	6.725447327	3.755126508	5.282532796
At2g43000	0.638377895	1.103724693	1.401626846	1.146652456	1.004399743	0.973533954
At3g04980	0.505579354	0.542331279	5.137902389	1.1153402	6.012602215	2.548242014
At3g07350	0.46728865	0.846226944	4.879118002	10.27827423	22.53786779	30.06354881
At3g16150	0.884375578	1.183299575	2.234539336	1.706778314	2.17755237	1.109709969
At3g18560	0.837257478	1.11394884	1.753728466	1.582036297	1.551448936	2.202666128
At3g18710	0.79518164	0.909686406	1.45785109	1.240301	1.455700528	1.406113387
At3g28510	0.654330362	0.959863844	1.437700036	2.260564725	1.404011079	3.649911068
At3g47540	1.121261232	1.106690223	1.414335781	0.927017491	1.084652976	0.82565536
At3g50900	1.167005215	1.624389784	1.714676369	2.10878615	1.801870011	1.990348936
At3g60690	1.032092178	1.163378533	1.468533152	1.54569741	1.655939052	1.578142908
At4g04840	1.026272409	1.452601471	2.183475806	0.797718785	2.187354702	1.042379382
At4g05390	1.083712884	1.340607505	1.6832847	1.85060426	2.880564226	3.770421726
At4g34760	1.705852131	0.910570422	2.408848384	2.103659272	2.650104984	3.178330156
At4g36880	0.517070591	0.970227144	1.948554614	0.695727184	0.89346887	1.110426689
At4g37240	0.769636382	0.947107139	0.41194378	0.44219842	0.39339727	0.506957831
At4g39940	0.7553913	1.259367396	1.51387082	1.002190038	1.402627161	0.834576949
At4g39950	0.68780031	1.293523693	1.70776562	0.897462953	1.27748089	0.805931428
At4g40070	1.066127298	1.835934264	2.431873249	2.532020916	1.593709628	2.702595758
At5g01740	1.31339018	1.423898493	1.900641131	2.390349418	2.012522232	2.908245428
At5g04840	0.642400698	1.208991125	1.853743106	2.478536346	2.480366516	5.431294491
At5g13110	1.119716791	1.163346493	1.345624979	2.037628795	2.283144234	2.631886895
At5g17490	0.794199067	0.923585342	4.801888988	0.732741875	0.596727597	0.379587011
At5g19120	0.844298838	3.099207019	3.797115715	5.426313124	5.29172403	5.033082667
At5g19260	1.114107563	1.347701965	1.579270931	1.313629092	2.072000948	2.455614165
At5g28610	1.910389604	1.097076902	2.010741272	1.487848977	1.438472007	3.391567508
At5g39580	0.55282647	1.27169588	1.467853071	1.245145892	1.118731662	0.906671464
At5g40850	1.021447809	1.306301582	2.184601247	2.686178469	3.447526297	4.960505832
At5g40990	0.425132612	1.14878525	2.061554903	1.189310286	1.136226922	0.642465736
At5g41670	1.082653991	1.204068579	1.772536063	2.00270988	2.618365964	2.3684672
At5g45340	1.62003705	1.577855794	3.350699197	3.187556558	5.126825338	8.158270288
At5g54170	0.654148371	0.996726551	1.157189565	1.643694593	1.573347329	2.608166238
At1g08090	1.453999224	1.323510904	2.218885447	1.33666529	3.605708457	1.577797306
At1g12820	0.963653905	1.005216278	1.191970858	1.291141676	1.418740811	2.043611426
At1g15100	0.768146794	0.93328134	0.636914781	0.485985691	0.514535039	0.78203678
At1g15550	0.769877445	0.958989612	1.297278419	1.72076331	1.916425719	2.126014459
At1g16170	1.086036204	1.071531536	0.991728371	1.849107664	1.36406347	1.695422992
At1g19050	1.154041591	1.755207515	1.419176083	1.555741674	0.978138176	1.698963917
At1g21000	0.862240779	1.159178826	0.95249602	1.270716802	1.285890996	1.969360466
At1g24440	1.210263344	1.157195616	1.180414538	1.400337731	1.242477844	0.811238217
At1g30510	1.571799692	1.386366226	1.747842131	1.47771321	2.281983571	2.434321624
At1g43710	0.96362509	1.223565599	1.247358045	1.259011899	1.47936647	1.802718391
At1g49860	1.162936218	0.945707123	1.296930971	1.280486991	1.377910393	2.095653502
At1g55310	0.853864619	0.97446215	0.962028764	1.269057726	1.236548377	0.988184666
At1g61930	0.996747922	1.253143649	1.513711011	1.374849488	0.884220895	1.662239381
At1g62180	1.228020248	0.734106139	1.176293513	1.444905483	1.736497378	2.118297326
At1g63940	0.939366054	0.978367802	1.149950845	1.153035396	1.410289363	1.585863075
At1g64380	0.671922308	0.713545442	0.472265594	0.190818614	0.715622059	0.568057534
At1g66140	1.147787345	1.314299474	1.295837144	1.796826344	1.992590069	2.336437934
At1g67920	1.485041221	1.093127853	1.499528835	2.468019413	1.563468749	2.902757788
At1g68670	0.954736146	1.036685159	1.36638058	2.153708604	3.065811261	3.49245541
At1g68880	0.602257169	1.288580125	2.102477345	3.159195963	3.31014693	6.385843438
At1g69450	0.924296231	0.992102652	0.849611333	1.286687928	1.129180157	1.028195535
At1g72200	0.948664242	1.084941095	1.320225415	1.258443812	1.379503853	1.447547221
At1g72240	0.989049494	0.723051973	0.835876795	0.612911047	0.538246937	0.55165233
At1g72820	1.256045543	1.216220434	0.945885631	1.40898402	1.145138605	0.943519374
At1g75210	1.057410965	0.730328873	0.935745915	1.421117748	0.942726549	1.05213374
At1g80460	0.90919478	1.246035926	1.113586745	1.127620653	1.182788331	0.925513771
At2g02630	0.722226465	0.550086174	0.50379465	0.476336369	0.350982505	0.455459124
At2g04730	0.618705948	1.164075024	0.861481785	6.050364317	2.17876567	0.731650301
At2g18030	1.269794335	1.316534929	1.123382438	1.232872526	0.980324871	1.067119607
At2g18160	1.111134413	1.090981923	1.085647855	1.295889241	1.257261491	1.52107638
At2g19460	0.901302898	0.887654677	0.820103809	0.702681433	0.630389757	0.935616526
At2g22500	1.03529656	1.400393527	1.722093224	1.321010126	1.575161458	2.041005432
At2g24550	1.098745847	1.195531194	1.740711313	1.71007018	1.872358206	1.669803064
At2g27510	1.083259918	1.191401516	1.210258996	1.678902644	1.810695136	1.468071221
At2g28190	0.793814205	1.319223772	0.962995442	1.16243773	1.238269888	0.983594237
At2g28910	1.006846446	1.21946661	1.057997489	1.458737267	0.969390515	1.10027843
At2g31940	1.147902699	1.170887499	1.223273021	1.793553375	1.197393881	1.672065649
At2g33390	1.032284242	1.144864603	1.122597919	1.57573111	1.085039667	1.002187461
At2g35270	0.863923146	1.329933196	1.31464301	1.144990648	1.180667733	1.258815888
At2g36320	0.929860217	1.231398093	1.190660009	1.497054785	1.231871277	1.152113144
At2g38510	2.046094499	0.653806309	2.371433875	2.37218101	4.56723374	3.403679969
At2g39370	1.446002238	0.979757067	1.064724126	1.64738224	1.337503228	2.488383011
At2g45550	1.592228034	1.345571654	0.948382908	1.391458071	0.724566383	0.951676235
At3g04530	0.866241106	1.162146884	1.860926605	3.021858088	2.947818852	4.647033261
At3g08650	0.962260474	1.075609853	1.026766466	1.469897221	1.070819642	0.88673462
At3g14050	0.826163735	1.367058003	0.899377544	1.231891309	1.074611123	1.2359962
At3g15760	1.448552406	1.638800583	2.069140471	1.69115813	1.899290515	2.036752072
At3g17510	1.131201244	1.026770746	1.151774789	1.513867828	2.240669476	5.062315613
At3g19010	0.979563304	1.35008212	1.147740325	1.565849995	0.987941283	0.917255909
At3g19190	0.81288884	1.19835999	1.04683031	1.852097704	1.145810715	1.037061788
At3g46130	1.059071454	0.667210352	1.515797617	2.277140272	2.17833572	2.706427968
At3g47050	1.151502822	1.139558245	1.315284814	1.369990635	0.867090095	0.872289706
At3g49760	1.30558238	1.022663519	1.310000405	1.588761549	1.457673516	1.887278206
At3g52950	0.804379273	1.189880958	1.096418338	1.163313758	1.243596988	1.487857118
At3g53150	1.100301737	1.082156185	1.377083483	2.019165741	1.953676293	2.39764027
At3g62410	0.654646893	0.926432087	1.716127432	9.14015454	8.473798024	0.529997852
At3g62930	1.711119883	1.247020977	2.841731617	3.794304483	6.435000045	4.385998012
At4g00416	0.53048784	0.527110793	2.971842374	10.41049195	0.724188594	4.914446227
At4g02380	0.81608952	1.256425209	1.510376181	1.971666266	2.085635172	3.578254705
At4g02920	1.303876432	1.01259271	1.298876223	1.761142402	1.703838245	2.204671523
At4g03510	0.85591839	1.132102719	1.740355033	1.610966863	1.648501222	1.669031734
At4g09620	1.091425409	0.997469109	1.369482098	1.694119699	2.16489134	2.749502138
At4g09900	1.230881771	0.742364604	0.810098022	0.416746804	0.590172341	0.19953732
At4g10310	0.628445268	1.584359772	2.310328459	8.141683652	23.70219571	1.16984765
At4g13430	1.36335121	1.084727844	1.192557213	1.367136001	1.283347973	0.87729721
At4g18340	0.775518587	1.071446759	1.526494091	1.818527753	2.604701968	2.690530067
At4g20000	0.423985913	4.099312345	1.468116431	1.595221989	1.234024421	1.660903069
At4g24670	1.388253874	0.809332032	1.132172516	1.306504506	1.25159886	1.649586739
At4g24960	0.786546569	1.020966945	0.951190458	0.578172898	0.83455059	1.105146396
At4g25835	1.124978765	2.63755867	1.874091189	1.736377167	3.460485703	3.192735611
At4g25880	1.047142619	1.059772856	0.907448589	1.40226059	1.116438916	1.12575614
At4g30190	1.431943352	1.108634014	1.177260479	1.200499693	1.178282013	1.126638657
At4g31910	1.165052889	0.634911276	1.643815399	1.190339532	1.725228841	2.264727037
At4g32680	0.844980925	0.767454844	0.770784083	0.763553018	0.910450698	0.880820698
At4g32950	1.247885234	1.067752747	1.245209307	1.328081548	2.025935788	2.340238268
At4g36010	0.822902412	0.861491436	1.351957927	1.947760742	2.92054462	5.81718173
At4g36040	0.750297058	1.181457114	1.3838862	2.087817728	2.561646463	1.671529272
At4g37180	0.685780192	0.81317042	1.075976195	2.58199818	1.81912117	1.928712108
At4g38340	1.369625102	1.490206169	1.303211111	1.8483404	1.641142912	3.751260964
At5g03380	1.032146186	1.089054264	1.560118076	1.6406719	1.811520102	2.148521138
At5g06800	1.376292465	1.230726057	1.27625895	1.969277232	1.182326283	1.03325742
At5g10030	1.84837562	1.28696415	1.222025349	1.402783405	1.331071538	1.814562023
At5g12860	1.105195827	0.886193504	0.896855335	1.438501952	1.664509052	1.51161362
At5g15330	1.088683185	1.711759248	1.071961135	1.855637568	1.920090918	1.916787577
At5g15830	0.780000962	1.284022592	1.080411408	2.457458819	2.441374396	5.903597248
At5g24160	0.753943376	1.507946959	1.860426396	6.311567209	10.77575317	1.240477478
At5g28620	0.729153165	0.528603233	2.198669661	3.089614352	1.576146283	1.005954387
At5g35630	1.20337947	1.070558537	1.123462194	1.253756494	1.418337127	1.122431069
At5g39870	0.537231378	0.885858801	6.202509701	4.735559799	6.057030354	0.87628924
At5g40470	0.868810779	1.052021604	1.121178732	1.321455006	1.451889366	1.94217094
At5g44140	1.241436802	0.806698642	1.406761518	5.025729902	1.081197361	3.063585574
At5g57655	1.160713532	1.098007482	1.346310802	1.709132608	1.671416416	1.074508434
At5g58530	1.146860646	0.831819321	0.796203587	0.497215498	0.94624238	0.58985042
At5g62720	1.012235261	1.373219395	0.8502048	1.804975435	1.896001965	3.311314545
At5g65210	1.19309324	1.036811683	1.265888	1.353811839	2.065995624	2.205899459
At5g65300	0.710377051	1.462024401	1.777833649	2.162661406	1.267676312	1.981538497
At5g67390	1.60783431	1.937164213	3.277057009	2.760746702	1.982450176	2.716004288
At1g05750	2.53518973	0.727486198	1.057596743	0.995851849	0.294532918	0.962000056
At1g12110	1.266150653	0.796789673	1.187236143	1.336260098	1.296458993	2.289553728
At1g15380	1.092752225	1.539823445	1.185611917	1.379890859	2.147116159	0.800323518
At1g16420	0.736347628	0.989355207	1.498233982	1.495483328	1.816110826	1.606114563
At1g18485	0.68810997	0.571902883	0.622791802	1.308351122	7.275205065	0.519716308
At1g20160	0.975954243	0.891762506	1.225229008	1.260931351	3.471659519	1.063261889
At1g21910	0.990764089	0.624074333	0.538604789	0.605401765	0.454447161	0.898084974
At1g23760	1.261793462	1.837230616	1.187073877	1.513538271	1.608881999	0.913526796
At1g29180	0.813396577	0.689605201	0.77010674	0.854352527	0.642190449	0.806428003
At1g49160	0.703530525	1.209286571	1.15205872	1.483798101	3.261011128	3.154932222
At1g64140	0.673907795	0.909177333	0.905468702	1.222426887	1.473612001	2.242241724
At1g67340	0.836824797	1.147593911	0.845693003	0.728530553	0.700903673	0.794852438
At1g67910	1.129315512	1.348104066	0.93525604	1.578936791	1.942517149	3.078250935
At1g69440	0.77896877	0.928923053	0.962658838	0.424137543	4.175829461	1.694531241
At1g70410	1.797710788	1.402423188	1.720701535	1.394946047	2.233912801	1.252038902
At1g73260	0.539506363	1.361883113	1.252972248	1.645659488	2.086203841	0.692091589
At1g74940	1.224683173	0.882917139	0.703682582	0.774672299	0.52891119	0.688502122
At1g76340	0.931331908	0.95901469	0.897055385	1.031875715	0.809166598	0.963943495
At1g77400	1.779364641	0.866498258	1.218525336	1.229297525	2.823731724	3.262052496
At1g77760	1.024508992	1.321901268	1.057879587	1.474724671	1.865298854	3.167680779
At1g78100	0.860259229	0.643123419	0.947548265	0.713075545	0.590022828	0.672052015
At1g80380	0.774505906	3.799582932	1.182287314	1.487168046	2.029788486	3.471820248
At2g17820	1.11190832	1.153528154	1.104760741	1.524505764	1.95373708	1.473393452
At2g19110	1.121447472	1.130012264	1.050915323	1.268593771	1.699912827	1.01955573
At2g25450	0.891956727	1.040413947	1.120299517	1.110896978	3.29409667	0.746304917
At2g27570	0.34469827	0.518538639	0.279016805	1.020485436	0.142190872	0.743856561
At2g40750	1.30272913	1.388260461	1.312739521	1.193955658	1.691134781	2.042627679
At2g48080	0.838949147	0.871526597	1.699586113	1.360111923	3.393125426	3.26756513
At3g06590	0.94393926	0.983535259	1.277129327	1.157881409	1.290135334	1.602670444
At3g07310	1.420710693	0.932332061	0.881221642	1.285486479	1.272027168	1.402101298
At3g13730	0.905649015	1.230914314	1.128953646	1.488546743	1.686676813	2.65104998
At3g23030	0.844449833	0.800969029	1.100048674	1.284611891	1.360274303	2.017863595
At3g27420	0.992361389	0.862506053	0.868800896	1.059218371	0.862588319	0.834322187
At3g28200	0.887697817	0.99571345	0.748334873	0.697305891	0.625592363	0.976972005
At3g29760	1.250766349	1.286601868	1.422778539	1.299786146	1.465087115	1.634717581
At3g47980	1.118458412	1.06195589	1.156403127	1.398088425	2.405259588	2.802857683
At3g49780	0.893259547	1.506752835	1.511715735	0.907805913	1.997306557	0.775196536
At3g55980	0.821857037	0.656382321	1.396760818	1.355469998	1.479981382	1.771579831
At3g60750	1.1604842	1.312620289	1.226680498	1.16848242	1.763927082	1.620462235
At4g04040	0.903310662	0.836066222	0.979209269	1.505082378	1.781144748	0.822087276
At4g10390	0.91044778	0.97204347	0.979562817	0.718307327	0.615999793	1.037820204
At4g16680	0.833653942	0.725126692	0.208869041	0.954032036	6.980316739	1.439938853
At4g18350	0.443157981	0.572124873	0.357642123	1.300638764	4.530121445	0.553421331
At4g20460	1.36533702	1.295311347	1.322151118	0.977854832	1.511087956	0.794869114
At4g24020	0.8654666	0.867186575	1.074815024	1.356596633	1.63441355	1.839986536
At4g24620	1.03163144	0.995095132	1.076552831	1.00167304	1.450383756	1.350223346
At4g26390	0.923240291	0.967509783	0.841752426	2.22698588	6.87706031	0.307903098
At4g31730	1.032055805	1.165858045	0.974723591	1.633484831	1.642716518	1.919817793
At4g34710	1.052855036	0.625376251	1.049372813	0.926730497	1.37528384	1.066179949
At4g37550	1.18342697	0.807874131	1.057050159	1.316549267	2.060666492	1.961561785
At5g08010	1.48783286	0.724919906	0.937808521	1.461582952	1.39656353	2.628400567
At5g13420	1.24627873	1.032202135	1.374545796	1.081585832	1.542293456	1.213344077
At5g14760	0.797998536	1.038636615	1.175554389	1.375605119	1.718827636	2.162665584
At5g18670	2.311007836	2.920007681	1.180709099	1.452856336	1.816090101	1.263943303
At5g19010	2.046980485	0.959503836	1.350300101	1.519845451	1.465944451	1.555313949
At5g19890	0.623826072	1.663212794	0.644581267	1.19391943	2.978012146	1.012278178
At5g20885	1.038140033	1.173552728	1.257238194	1.096280709	1.707317606	1.813782608
At5g22570	1.222641594	1.044802646	1.340136656	1.24413301	3.082439702	1.138741424
At5g23010	2.671661961	1.326012535	1.954671161	1.077387322	4.204503266	0.636577025
At5g23020	2.661166948	1.497913022	2.06728745	0.987464302	3.948765841	0.700676896
At5g24655	1.511675411	1.01211323	0.971126289	0.755861884	0.463647617	0.653028647
At5g24890	1.299224505	1.052756812	1.129160734	1.31084986	1.834779933	1.496123003
At5g39590	1.06616858	0.679560572	1.36770298	1.208331341	1.327914574	1.370848411
At5g47060	0.960026708	0.829134909	0.628845904	0.673348847	0.554905494	0.847977826
At5g48070	1.343606446	0.933886967	1.251319929	0.907803324	0.672326579	1.298182812
At5g48480	0.910808199	0.837911523	1.119800294	0.776619589	0.729614827	0.962318493
At5g50200	1.055280804	1.293195487	1.352101204	1.100996546	1.533904538	1.364394164
At5g56870	5.31191194	3.033380823	2.506080113	1.449465431	3.552159356	0.649176573
At5g58700	1.108732582	0.960136743	1.007639472	1.113261788	1.195007641	1.454133923
At5g59090	1.683366612	1.493890376	1.497559943	1.42618557	2.558759983	0.894274212
At5g60770	1.225182835	1.115720309	1.203583409	1.334790521	1.613824206	1.258529902
At5g64120	0.376826267	1.274464182	0.820853867	1.213394324	1.826876314	0.89501137
At5g65020	1.799109088	1.25365387	1.21696662	0.933212846	1.315383622	0.951768199
AtCg00420	1.534866091	2.353420049	1.923657591	2.156447881	2.291679288	2.024562833
AtCg00660	1.297310513	1.205068092	1.335964718	0.7262708	1.334773465	1.101707809
At1g08100	1.046965099	1.403871844	1.61387017	1.387029627	1.853457002	3.729395004
At1g12740	1.411215622	1.835638311	1.089596777	1.788025119	1.834096349	1.873869144
At1g13250	1.008568925	1.230348147	1.303984491	0.889105665	1.156644033	1.28649468
At1g13420	1.897227472	1.25500844	1.80260767	1.700411056	1.772224299	1.12023507
At1g14260	0.624785382	1.018574536	1.627297543	1.784701698	2.23183111	4.11312255
At1g17060	0.906666574	0.965357158	1.124941222	1.22496356	1.335009216	1.80553748
At1g21050	0.857245953	0.892583055	0.926387392	0.683996379	0.930830678	0.806471484
At1g22160	1.292984117	1.151737488	1.443192378	1.050759668	1.094625115	1.324661604
At1g22170	1.351031432	0.914345396	1.304785741	1.02382256	1.118113612	1.708292729
At1g22640	0.877324422	0.947926902	0.778692036	0.759241602	0.763177662	0.857814626
At1g29160	0.864350553	0.881497358	0.737751464	0.674551271	0.696112597	0.682815926
At1g32170	0.920179381	0.862280392	0.885635268	0.791375195	0.730195531	0.688928586
At1g50110	1.278048056	0.978309929	1.328583284	1.110880763	1.542797356	1.136682468
At1g56230	1.112514701	0.918238762	1.114644721	1.360763219	1.324440339	1.42052386
At1g68500	0.483657807	0.696386379	1.070268713	1.902835831	2.168378109	4.038027374
At1g69040	1.228845967	1.069282684	0.949041225	1.321099223	1.151072344	1.536418974
At1g70780	0.87986176	1.061354503	1.000752494	1.234703951	1.201241094	1.706282557
At1g71980	0.817570174	1.007671779	0.959325522	1.154721815	1.165392698	1.790004853
At1g72830	1.391786959	1.069881987	0.994345036	1.086400919	0.969174886	1.34021246
At1g74660	1.309241248	0.897240594	1.19651671	1.078879486	1.110346672	1.804382499
At1g75590	0.633146091	1.070637244	2.325391331	1.262412891	1.135183365	2.006575013
At1g79110	1.386558832	1.23445744	1.727543305	1.213422683	1.838626263	2.123888753
At2g17060	1.177028873	1.134782274	1.031373123	1.550869138	1.03981408	1.730428094
At2g17150	1.922824604	0.908146223	0.946931749	1.40936261	1.060766	1.425968538
At2g26770	1.106114994	0.970901408	0.993945403	0.74564536	0.864975584	1.238239621
At2g28250	1.367744728	0.850451154	1.189118988	1.203240357	1.140109771	1.311474788
At2g28690	0.891171988	1.04049775	1.395293953	2.088740608	1.185086631	2.301377129
At2g28890	0.8983173	1.162948799	1.024477497	1.517348958	1.085647548	1.614271111
At2g31955	0.679500257	1.343333341	0.898382723	1.025866059	1.257765244	1.480420933
At2g38170	1.39815661	0.97903501	1.466421071	1.107407931	1.214873858	1.255679536
At2g42070	0.984388484	1.087938912	1.054716627	1.408216003	1.243249126	1.332848578
At2g47440	1.035931732	1.051354343	0.951118938	0.806545071	0.867007407	0.549878116
At3g04060	0.67225899	1.063550209	0.830715897	0.848366885	0.795271341	0.690849856
At3g07340	1.357036034	0.698987088	1.247340563	0.879004674	0.829376594	1.746951089
At3g11580	0.768569675	0.985976874	1.149988756	1.569499808	1.391414921	2.252648166
At3g14940	1.480717753	0.923196645	1.104761176	1.177577116	1.578251436	1.378582038
At3g25780	0.681931308	1.001405613	1.126924115	0.947873676	1.11430609	1.474809963
At3g26090	1.007049379	1.021268189	0.943210659	1.365808563	1.197354814	1.714879494
At3g27210	1.051380646	1.148586579	1.061308647	0.987015061	0.995088383	1.403589887
At3g28050	1.235264704	1.063061099	1.217811978	1.089314984	1.004461873	1.207474449
At3g28690	0.973509684	0.883718841	1.064986712	1.086761343	0.954846838	1.807994327
At3g30180	0.947615882	1.391748395	0.796317645	0.886364033	0.671304497	0.698878441
At3g47520	1.16245209	1.060781206	1.196709381	1.246486127	1.338115078	1.549390651
At3g50910	0.948897401	0.907170491	1.077934612	1.147991097	1.224634613	1.153187928
At3g52360	0.681790713	1.160602588	1.183978751	0.927059963	1.319104032	1.865890283
At3g52900	1.756336828	0.869309531	1.133046856	0.976665497	0.686649671	1.60885958
At3g58760	1.02397595	1.069210744	1.048344038	1.202388396	1.158021112	1.461320252
At3g60490	0.797476164	0.951765384	0.769229847	0.721893178	0.948443974	0.685067526
At3g61590	0.89990664	1.121332069	0.951643207	1.191344545	1.387717802	1.524056574
At4g16447	0.63910143	0.754054116	0.740899577	0.670613959	0.64876615	0.639819959
At4g16780	1.326904967	3.302556779	1.223008749	1.801146423	0.945386706	1.836285903
At4g17550	0.904589797	1.091806383	0.748830013	1.088702433	1.028151219	1.554443106
At4g18250	0.725402723	2.183744094	1.356611075	1.117068376	0.900075731	1.689892086
At4g18510	1.295712904	0.967310467	1.384285146	1.144463439	2.105179266	2.262487693
At4g18880	0.76364704	0.959236281	0.861198158	1.078293884	1.015762534	1.416007438
At4g21350	0.926890493	0.901405453	1.004468231	1.119119809	1.200599895	1.665739175
At4g23980	1.195725524	1.212386505	1.221805903	1.219012055	1.147854782	1.276079516
At4g26130	1.270160302	1.332345049	1.372665958	0.790287825	1.176929827	1.807119799
At4g27180	1.808658514	1.290998637	1.259881048	1.141580965	1.132843088	1.360823028
At4g27900	0.951415599	1.070331674	1.072637464	1.179904264	1.346898611	1.878442574
At4g34750	1.219710448	1.622640997	1.792468067	0.886803137	1.62719601	2.578761962
At4g35260	1.161845382	1.155058695	1.114382171	1.138694959	1.288848713	1.143016438
At4g36540	0.736293425	0.943657292	1.060518183	1.75008931	1.891199348	2.191131898
At5g01340	1.059026569	1.049730701	1.221974367	1.231524169	1.213349187	1.429290861
At5g04250	0.881895781	0.952117433	1.027595892	1.275239351	1.39743154	1.944281349
At5g04950	1.085659003	0.912419272	1.773822566	1.610407379	1.886884064	1.351174684
At5g06570	1.195934714	1.055807484	0.933434867	1.15234773	1.15253119	1.294072385
At5g20540	1.275229852	1.082684478	1.287369567	0.892797191	1.023496293	1.780531236
At5g22890	0.921658744	0.845533798	0.913564596	0.721004525	0.660990601	0.550303389
At5g25280	0.730079345	0.935784384	0.751318672	0.808934976	0.643490852	0.677421704
At5g25810	0.962284699	0.927009681	1.010854663	0.976901435	0.833921009	0.71051834
At5g35870	1.044646466	0.984166134	2.213681029	2.175490731	3.165850717	1.950377204
At5g47100	1.435267805	1.039865848	1.123410623	1.129052056	1.347373732	1.178578002
At5g51050	0.863272978	0.910093485	0.889015055	1.181244604	1.281148993	1.803973328
At5g51830	0.782353377	1.019335376	1.044119387	1.090831427	0.988614595	2.225456364
At5g52170	1.161306847	0.967747206	2.806326802	1.101343586	0.680962231	4.473682965
At5g53460	1.104887779	1.024955388	1.142806508	1.239792488	1.347252274	1.41332695
At5g54130	0.428571994	1.989039089	0.598177606	1.293594993	1.149524469	2.526920846
At5g58690	1.171171949	1.13213041	0.985030394	0.991210289	1.241646315	1.434124888
At5g58900	0.851972079	1.249737168	1.212212458	1.530601758	1.449285939	2.036546166
At5g59730	1.093553147	1.498338263	1.520138772	1.428593166	1.284990016	1.43350079
At5g61420	2.098208769	1.248125458	1.286791166	1.140319912	1.545683838	1.258236678
At5g62900	1.05610319	0.703386684	1.213060507	1.376977865	1.518119287	2.729062897
At5g64550	0.843106139	0.974263502	0.864805101	1.154480272	1.000105629	2.120819414
At5g65140	1.088598715	1.085421435	0.702511062	1.045094994	0.9097593	2.548736035
